# Supplementary material for: Kinetics of the Toluene Reaction with OH Radical
Source: Research (Wash D C). 2019 May 29;2019:5373785. doi: 10.34133/2019/5373785 (PMC6750082; doi:10.34133/2019/5373785)
Supplement: Supplementary Materials — Table S1: fitting parameters for the high-pressure-limit rate constants of the forward reactions of R1-R8. Table S2: fitting parameters for the high-pressure-limit rate constants (k–1) of the reverse reactions of R5-R8. Table S3: the Arrhenius pre-exponential factor A ∞(T) (s−1) and Arrhenius activation energy E a(T) (kcal/mol) of the high-pressure-limit rate constants of reverse reactions of R5-R8. These are obtained using the fitting parameters of k –1. Table S4: energy dependence factor of the density of states (F E) as a function of temperature as calculated by the Whitten-Rabinovitch method. Table S5: collision efficiency β c and collisional deactivation rate constant k c (cm3molecule−1s−1) as functions of temperature. [file 5373785.f1.zip]

Archive with 3 entries (2 files):
- 5373785.f1/
- 5373785.f1/5373785.f1.docx
- 5373785.f1/5373785.f2.docx
